# Supplementary material for: Somatomotor Disconnection Links Sleep Duration With Socioeconomic Context, Screen Time, Cognition, and Psychopathology
Source: Biol Psychiatry Glob Open Sci. 2025 Apr 30;5(4):100522. doi: 10.1016/j.bpsgos.2025.100522 (PMC12172974; doi:10.1016/j.bpsgos.2025.100522)
Supplement: Key Resources Table [file mmc2.xlsx]

## Sheet: Key Resources Table
KEY RESOURCES TABLE
Resource Type	Specific Reagent or Resource	Source or Reference	Identifiers	Additional Information
Add additional rows as needed for each resource type	Include species and sex when applicable.	Include name of manufacturer, company, repository, individual, or research lab. Include PMID or DOI for references; use “this paper” if new.	Include catalog numbers, stock numbers, database IDs or accession numbers, and/or RRIDs. RRIDs are highly encouraged; search for RRIDs at https://scicrunch.org/resources.	Include any additional information or notes if necessary.
Antibody	N/A	N/A	N/A	N/A
Bacterial or Viral Strain	N/A	N/A	N/A	N/A
Biological Sample	MRI Brain Data	Public data from the Adolescent Brain Cognitive Development (ABCD) Study: https://nda.nih.gov/abcd	N/A	N/A
Cell Line	N/A	N/A	N/A	N/A
Chemical Compound or Drug	N/A	N/A	N/A	N/A
Commercial Assay Or Kit	N/A	N/A	N/A	N/A
Deposited Data; Public Database	Public data from the Adolescent Brain Cognitive Development (ABCD) Study: https://nda.nih.gov/abcd	Public data from the Adolescent Brain Cognitive Development (ABCD) Study: https://nda.nih.gov/abcd	N/A	N/A
Genetic Reagent	N/A	N/A	N/A	N/A
Organism/Strain	N/A	N/A	N/A	N/A
Peptide, Recombinant Protein	N/A	N/A	N/A	N/A
Recombinant DNA	N/A	N/A	N/A	N/A
Sequence-Based Reagent	N/A	N/A	N/A	N/A
Software; Algorithm	Brain Connectivity Toolbox	https://sites.google.com/site/bctnet/home?authuser=0	RRID:SCR_004841	N/A
Software; Algorithm	Matlab	Mathworks	RRID:SCR_001622	N/A
Software; Algorithm	R	R Development Core Team	RRID:SCR_001905	N/A
Transfected Construct	N/A	N/A	N/A	N/A
Other	N/A	N/A	N/A	N/A
